# Supplementary material for: The Metabolome in Different Sites of Gut Tract Regulates the Meat Quality of Longissimus Dorsi Muscle
Source: Animals (Basel). 2025 Aug 15;15(16):2399. doi: 10.3390/ani15162399 (PMC12382996; doi:10.3390/ani15162399)
Supplement: Supplementary file 1 [file animals-15-02399-s001.zip]

Archive with 1 entries (1 files):
- animals-3773303-supplementary.xlsx
