# Supplementary material for: The Metabolome in Different Sites of Gut Tract Regulates the Meat Quality of Longissimus Dorsi Muscle
Source: Animals (Basel). 2025 Aug 15;15(16):2399. doi: 10.3390/ani15162399 (PMC12382996; doi:10.3390/ani15162399)
Supplement: Supplementary file 1 [file animals-15-02399-s001.zip › animals-3773303-supplementary.xlsx]

## Sheet: Sheet1
Table S1. Data description of all RNA-seq samples
Sample	Clean reads (M)	Clean base (G)	Q30(%)
LS1	41.9	6.2	97.72
LS2	46.9	7	98.09
LS3	46	6.9	97.92
LS4	42.3	6.3	98.08
LS5	43.9	6.5	97.89
LS6	49.2	7.3	98.15
MG1	48.2	7.2	97.66
MG2	46.7	7	98.28
MG3	47.9	7.1	97.48
MG4	45	6.7	97.82
MG5	40.4	6	98.01
MG6	42	6.3	97.79
